# Supplementary material for: Multiomic analysis of HER2-enriched and AR-positive breast carcinoma with apocrine differentiation and an oligometastatic course: a case report
Source: Front Oncol. 2023 Jul 31;13:1240865. doi: 10.3389/fonc.2023.1240865 (PMC10424694; doi:10.3389/fonc.2023.1240865)
Supplement: Supplementary file 1 [file Table_1.xlsx]

## Sheet: Table S1
Table S1. Duplicated and deleted genes in breast cancer patient under study.
DUPLICATED GENES	DELETED GENES
PDE4DIPP2	MIR12136
LOC105378944	PRKCZ
LOC105378943	LOC107984915
NOTCH2NLR	LOC107985522
NBPF26	LOC105378941
LOC107985847	LOC105378954
LOC105373406	PDE4DIPP2
LOC100506274	LOC105378944
LOC105373407	LOC105378943
ACTR2	NOTCH2NLR
SPRED2	NBPF26
LOC105374780	PPIAL4A
LOC105374781	LINC00623
LOC107985889	LOC100996720
LOC105369167	NBPF12
LOC101927533	NOTCH2NLB
LOC105369168	TCHH
LOC107985890	LCE1E
C3orf20	LCE1D
LINC02011	LOC107985847
FGD5	LOC105373406
TRANK1	LOC100506274
EPM2AIP1	LOC105373407
MLH1	GTF2A1L
LRRFIP2	ACTR2
UBE2FP1	SPRED2
LOC112268444	LOC105374780
LOC105377642	LOC105374781
GOLGA4	LOC107985889
C3orf35	LOC105369167
ITGA9	LOC101927533
CEP63	LOC105369168
EPHB1	LOC107985890
LOC105374121	C3orf20
PAM	LINC02011
LOC105379105	FGD5
GIN1	LOC105376963
PPIP5K2	TRANK1
MACIR	EPM2AIP1
LINC02115	MLH1
NUDT12	LRRFIP2
LOC105379107	UBE2FP1
LOC101930276	LOC112268444
LINC02163	LOC105377642
LOC105379109	GOLGA4
LOC105379111	C3orf35
RAB9BP1	ITGA9
LOC105379110	LOC105377141
LOC107986439	CEP63
LINC01950	EPHB1
EFNA5	LOC105374121
MCC	TPPP
LOC107986366	LOC101929898
TSSK1B	ZDHHC11B
YTHDC2	LOC101928768
SIL1	PAM
SNHG4	LOC105379105
MATR3	GIN1
SNORA74D	PPIP5K2
SNORA74A	MACIR
PAIP2	LINC02115
LINC01600	NUDT12
LINC02521	LOC105379107
MYLK4	LOC101930276
KCNK5	LINC02163
KCNK17	LOC105379109
LOC105375047	LOC105379111
KCNK16	RAB9BP1
KIF6	LOC105379110
LOC107986594	LOC107986439
DAAM2	LINC01950
MOCS1	EFNA5
LOC102723789	MCC
LOC105375049	LOC107986366
LOC105375050	TSSK1B
LINC00951	YTHDC2
TDRG1	SIL1
LRFN2	SNHG4
LOC105375051	MATR3
LOC101929535	SNORA74D
LOC105375052	SNORA74A
LOC105375053	PAIP2
LOC101929555	PCDHB7
UNC5CL	PCDHB8
TSPO2	LINC01600
APOBEC2	LINC02521
OARD1	MYLK4
NFYA	KCNK5
ADCY10P1	KCNK17
TREML1	LOC105375047
LOC105375056	KCNK16
TREM2	KIF6
LOC107986595	LOC107986594
TREML2	DAAM2
TREML3P	MOCS1
LOC105375055	LOC102723789
TREML4	LOC105375049
TREML5P	LOC105375050
TREM1	LINC00951
NCR2	TDRG1
LOC100505711	LRFN2
LOC107986538	LOC105375051
LOC112267957	LOC101929535
LINC01276	LOC105375052
FOXP4	LOC105375053
MIR4641	LOC101929555
MDFI	UNC5CL
TFEB	TSPO2
MIR10398	APOBEC2
PGC	OARD1
FRS3	NFYA
PRICKLE4	ADCY10P1
TOMM6	TREML1
USP49	LOC105375056
MED20	TREM2
BYSL	LOC107986595
CCND3	TREML2
LOC105375060	TREML3P
LOC105375059	LOC105375055
TAF8	TREML4
C6orf132	TREML5P
GUCA1ANB	TREM1
LOC118142757	NCR2
GUCA1A	LOC100505711
GUCA1B	LOC107986538
MRPS10	LOC112267957
TRERF1	LINC01276
LOC105375061	FOXP4
LOC107986596	MIR4641
UBR2	MDFI
PRPH2	TFEB
ATP6V0CP3	MIR10398
TBCC	PGC
BICRAL	FRS3
LOC401261	PRICKLE4
RPL7L1	TOMM6
C6orf226	USP49
LOC105375063	MED20
PTCRA	BYSL
CNPY3	CCND3
GNMT	LOC105375060
PEX6	LOC105375059
MEA1	TAF8
PPP2R5D	C6orf132
KLHDC3	GUCA1ANB
RRP36	LOC118142757
CUL7	GUCA1A
MRPL2	GUCA1B
KLC4	MRPS10
PTK7	TRERF1
SRF	LOC105375061
CUL9	LOC107986596
DNPH1	UBR2
TTBK1	PRPH2
LOC105375064	ATP6V0CP3
SLC22A7	TBCC
CRIP3	BICRAL
ZNF318	LOC401261
LOC105375065	RPL7L1
ABCC10	C6orf226
MIR6780B	LOC105375063
DLK2	PTCRA
LOC107986597	CNPY3
TJAP1	GNMT
LRRC73	PEX6
YIPF3	MEA1
POLR1C	PPP2R5D
XPO5	KLHDC3
POLH	RRP36
GTPBP2	CUL7
MAD2L1BP	MRPL2
RSPH9	KLC4
MRPS18A	PTK7
VEGFA	SRF
LOC105375070	CUL9
LOC107986598	DNPH1
LOC105375069	TTBK1
LINC02537	LOC105375064
LOC105375068	SLC22A7
LINC01512	CRIP3
LOC105375067	ZNF318
SCIRT	LOC105375065
C6orf223	ABCC10
MRPL14	MIR6780B
TMEM63B	DLK2
LOC107986599	LOC107986597
CAPN11	TJAP1
LOC105375072	LRRC73
MYMX	YIPF3
SLC29A1	POLR1C
HSP90AB1	XPO5
SLC35B2	POLH
MIR4647	GTPBP2
NFKBIE	MAD2L1BP
TMEM151B	RSPH9
TCTE1	MRPS18A
AARS2	VEGFA
SPATS1	LOC105375070
CDC5L	LOC107986598
MIR4642	LOC105375069
LOC105375074	LINC02537
LOC105375075	LOC105375068
LOC101929770	LINC01512
SUPT3H	LOC105375067
LOC107986600	SCIRT
RUNX2	C6orf223
LOC107986519	MRPL14
CLIC5	TMEM63B
LOC105375078	LOC107986599
ENPP4	CAPN11
ENPP5	LOC105375072
LOC105375079	MYMX
RCAN2	SLC29A1
LOC101926915	HSP90AB1
LOC101926898	SLC35B2
CYP39A1	MIR4647
SLC25A27	NFKBIE
LOC101926934	TMEM151B
TDRD6	TCTE1
PLA2G7	AARS2
ANKRD66	SPATS1
MEP1A	CDC5L
ADGRF5	MIR4642
LOC105375080	LOC105375074
ADGRF1	LOC105375075
LOC105375081	LOC101929770
TNFRSF21	SUPT3H
LOC105375082	LOC107986600
CD2AP	RUNX2
ADGRF2	LOC107986519
ADGRF4	CLIC5
OPN5	LOC105375078
LOC107986601	ENPP4
PTCHD4	ENPP5
LOC107986602	LOC105375079
MMUT	RCAN2
CENPQ	LOC101926915
GLYATL3	LOC101926898
C6orf141	CYP39A1
RHAG	SLC25A27
CRISP2	LOC101926934
CRISP3	TDRD6
PGK2	PLA2G7
LOC101927020	ANKRD66
LOC101927048	MEP1A
CRISP1	ADGRF5
DEFB133	LOC105375080
DEFB114	ADGRF1
DEFB113	LOC105375081
DEFB110	TNFRSF21
DEFB112	LOC105375082
LOC100505985	CD2AP
TFAP2D	ADGRF2
LOC105375084	LOC107986602
TFAP2B	MMUT
LOC105375085	CENPQ
PKHD1	GLYATL3
LOC101927082	C6orf141
LOC105375087	RHAG
MIR206	CRISP2
LINCMD1	CRISP3
MIR133B	PGK2
IL17A	LOC101927020
LOC102724327	LOC101927048
IL17F	CRISP1
MCM3	DEFB133
PAQR8	DEFB114
EFHC1	DEFB113
TRAM2	DEFB110
LOC107986603	DEFB112
LOC730101	LOC100505985
TMEM14A	TFAP2D
GSTA7P	LOC105375084
GSTA2	TFAP2B
GSTA1	LOC105375085
GSTA5	PKHD1
LOC105375091	LOC101927082
GSTA3	LOC105375087
GSTA4	MIR206
RN7SK	LINCMD1
CILK1	MIR133B
FBXO9	IL17A
GCM1	LOC102724327
ELOVL5	IL17F
MIR5685	MCM3
RPS16P5	PAQR8
LOC107986604	EFHC1
GCLC	TRAM2
LOC105375095	LOC107986603
LOC101927136	LOC730101
LINC01564	TMEM14A
KLHL31	GSTA7P
LRRC1	GSTA2
LOC101927189	GSTA1
MLIP	GSTA5
LOC105375097	LOC105375091
LOC105375098	GSTA3
TINAG	GSTA4
LOC107986606	RN7SK
FAM83B	CILK1
HCRTR2	FBXO9
GFRAL	GCM1
HMGCLL1	ELOVL5
BMP5	MIR5685
LOC107986539	RPS16P5
LOC105375100	LOC107986604
COL21A1	GCLC
DST	LOC105375095
BEND6	LOC101927136
KIAA1586	LINC01564
ZNF451	KLHL31
BAG2	LRRC1
RAB23	LOC101927189
LOC100506188	MLIP
PRIM2	LOC105375097
MIR548U	LOC105375098
LOC105375103	TINAG
LOC105375102	LOC107986606
LOC105375101	FAM83B
LOC101927268	HCRTR2
GUSBP4	GFRAL
LINC00680	HMGCLL1
LOC101927293	BMP5
LOC102723376	LOC107986539
TUBB8	LOC105375100
ZMYND11	COL21A1
LOC107984190	DST
LOC107984191	BEND6
DIP2C	KIAA1586
LOC105376340	ZNF451
LOC101930421	BAG2
MIR5699	RAB23
LARP4B	LOC100506188
LOC101927762	PRIM2
LOC107984285	MIR548U
LOC105376341	LOC105375103
GTPBP4	LOC105375102
IDI2	LOC105375101
IDI1	LOC101927268
WDR37	GUSBP4
LOC105376344	LINC00680
LINC00200	LOC101927293
ADARB2	LINC00965
LOC105376342	LOC105379215
LOC105376345	LOC107986912
LOC105376346	FAM90A10P
LINC00700	LOC102723376
MIR6072	TUBB8
LINC02662	ZMYND11
LOC107984168	LOC107984190
LINC00701	LOC107984191
LOC105376349	DIP2C
LINC02645	LOC105376340
LOC107983989	LOC101930421
LOC105376350	MIR5699
LOC105376352	LARP4B
PFKP	LOC101927762
SNORD142	LOC107984285
PITRM1	LOC105376341
LINC02668	GTPBP4
LOC105376353	IDI2
LOC107987146	IDI1
LOC105376356	WDR37
LOC105376360	LOC105376344
LOC105376358	LINC00200
LOC105376357	ADARB2
LINC02669	LOC105376342
LOC107984192	LOC105376345
LOC107984193	LOC105376346
LOC105376361	LINC00700
LOC105376363	MIR6072
KLF6	LINC02662
LOC105376364	LOC107984168
LINC02639	LINC00701
LINC02660	LOC105376349
LOC105376367	LINC02645
MIR6078	LOC107983989
LOC107984195	LOC105376350
LOC101927964	LOC105376352
LOC107984196	PFKP
LOC105376368	SNORD142
LINC00702	PITRM1
LOC105376369	LINC02668
LOC105376370	LOC105376353
LOC105376371	LOC107987146
LOC105376372	LOC105376356
LINC00703	LOC105376360
MANCR	LOC105376358
LINC00705	LOC105376357
LOC105376373	LINC02669
LOC105376375	LOC107984192
LOC107984197	LOC107984193
LOC105376374	LOC105376361
AKR1E2	LOC105376363
AKR1C6P	KLF6
AKR1C1	LOC105376364
AKR1C2	LINC02639
LOC101928051	LINC02660
LOC107984198	LOC105376367
AKR1C3	MIR6078
AKR1C8P	LOC107984195
AKR1C4	LOC101927964
LINC02561	LOC107984196
UCN3	LOC105376368
TUBAL3	LINC00702
NET1	LOC105376369
CALML5	LOC105376370
CALML3	LOC105376371
LOC107984169	LOC105376372
LOC105376380	LINC00703
LOC105376381	MANCR
LASTR	LINC00705
LINC02678	LOC105376373
LINC02677	LOC105376375
LOC107984199	LOC107984197
ASB13	LOC105376374
TASOR2	AKR1E2
GDI2	AKR1C6P
ANKRD16	AKR1C1
FBH1	AKR1C2
LOC105376384	LOC101928051
IL15RA	LOC107984198
LOC107984200	AKR1C3
IL2RA	AKR1C8P
LOC107984201	AKR1C4
RBM17	LINC02561
LOC101928080	UCN3
PFKFB3	TUBAL3
MIR3155A	NET1
MIR3155B	CALML5
LINC02649	CALML3
LINC02656	LOC107984169
PRKCQ	LOC105376380
LOC107984202	LOC105376381
LINC02648	LASTR
LINP1	LINC02678
LINC00706	LINC02677
LINC00707	LOC107984199
LOC107984203	ASB13
LOC105376387	TASOR2
LINC02665	GDI2
SFMBT2	ANKRD16
SNORD129	FBH1
LINC02642	LOC105376384
LOC105376390	IL15RA
LOC105376391	LOC107984200
ITIH5	IL2RA
ITIH2	LOC107984201
KIN	RBM17
ATP5F1C	LOC101928080
LOC105376392	PFKFB3
TAF3	MIR3155A
LOC105376394	MIR3155B
GATA3	LINC02649
LOC107984204	LINC02656
LOC105376395	PRKCQ
LOC107984206	LOC107984202
LOC107984205	LINC02648
LINC00708	LINP1
LOC105376396	LINC00706
LOC105376397	LINC00707
LOC105376398	LOC107984203
LOC105376399	LOC105376387
LOC105376400	LINC02665
LINC02676	SFMBT2
LOC101928272	SNORD129
LINC00709	LINC02642
LOC112268059	LOC105376390
LINC02663	LOC105376391
LOC105376403	ITIH5
LINC02670	ITIH2
LOC107984207	KIN
CELF2	ATP5F1C
SFTA1P	LOC105376392
LOC105376405	TAF3
LINC00710	LOC105376394
LOC105376409	GATA3
USP6NL	LOC107984204
LOC105376411	LOC105376395
LOC105376410	LOC107984206
LOC105376413	LOC107984205
LOC105376412	LINC00708
ECHDC3	LOC105376396
LOC105379850	LOC105376397
LOC105376415	LOC105376398
PROSER2	LOC105376399
UPF2	LOC105376400
LOC105376416	LINC02676
DHTKD1	LOC101928272
SEC61A2	LINC00709
MIR548AK	LOC112268059
NUDT5	LINC02663
CDC123	LOC105376403
CAMK1D	LINC02670
LOC107984209	LOC107984207
MIR4480	CELF2
MIR4481	SFTA1P
MIR548Q	LOC105376405
CCDC3	LINC00710
LOC105376418	LOC105376409
OPTN	USP6NL
MCM10	LOC105376411
UCMA	LOC105376410
PHYH	LOC105376413
SEPHS1	LOC105376412
LOC105376419	ECHDC3
LOC105376420	LOC105379850
BEND7	LOC105376415
LOC105376421	PROSER2
LOC105376422	UPF2
PRPF18	LOC105376416
FRMD4A	DHTKD1
LOC105376426	SEC61A2
LOC105376425	MIR548AK
LOC101928453	NUDT5
MIR4293	CDC123
MIR1265	CAMK1D
FAM107B	LOC107984209
LOC105376429	MIR4480
LOC105376428	MIR4481
CDNF	MIR548Q
LOC100421372	CCDC3
HSPA14	LOC105376418
SUV39H2	OPTN
DCLRE1C	MCM10
MEIG1	UCMA
DCLRE1CP1	PHYH
OLAH	SEPHS1
ACBD7	LOC105376419
RPP38	LOC105376420
LOC105376431	BEND7
NMT2	LOC105376421
LOC107984210	LOC105376422
PPIAP30	PRPF18
LOC105376434	FRMD4A
LOC107984211	LOC105376426
FAM171A1	LOC105376425
LOC105376433	LOC101928453
ITGA8	MIR4293
MINDY3	MIR1265
LINC02654	FAM107B
PTER	LOC105376429
C1QL3	LOC105376428
LOC101928701	CDNF
RSU1	LOC100421372
LOC105376435	HSPA14
CUBN	SUV39H2
TRDMT1	DCLRE1C
VIM	MEIG1
ST8SIA6	DCLRE1CP1
LOC105376436	OLAH
LOC105376437	ACBD7
HACD1	RPP38
STAM	LOC105376431
TMEM236	NMT2
LOC107984212	LOC107984210
MRC1	PPIAP30
MIR511	LOC105376434
SLC39A12	LOC107984211
CACNB2	FAM171A1
LOC107984213	LOC105376433
NSUN6	ITGA8
ARL5B	MINDY3
LOC105376440	LINC02654
LOC107984180	PTER
MALRD1	C1QL3
LOC105376441	LOC101928701
LOC102724082	RSU1
LOC101928834	LOC105376435
PLXDC2	CUBN
MIR4675	TRDMT1
LOC105376442	VIM
NEBL	ST8SIA6
LOC102725112	LOC105376436
LINC02643	LOC105376437
LOC105376445	HACD1
MIR1915HG	STAM
MIR1915	TMEM236
SKIDA1	LOC107984212
MLLT10	MRC1
LOC107984214	MIR511
DNAJC1	SLC39A12
EBLN1	CACNB2
LOC105376447	LOC107984213
LOC100130992	NSUN6
COMMD3	ARL5B
BMI1	LOC105376440
SPAG6	LOC107984180
LOC105376448	MALRD1
LOC100499489	LOC105376441
LOC105376449	LOC102724082
LOC105376450	LOC101928834
PIP4K2A	PLXDC2
LOC105376451	MIR4675
ARMC3	LOC105376442
LOC107984215	NEBL
MSRB2	LOC102725112
PTF1A	LINC02643
C10orf67	LOC105376445
LOC105376453	MIR1915HG
OTUD1	MIR1915
LOC105376454	SKIDA1
KIAA1217	MLLT10
MIR603	LOC107984214
LOC105376455	DNAJC1
ARHGAP21	EBLN1
LOC105376456	LOC105376447
PRTFDC1	LOC100130992
THNSL1	COMMD3
ENKUR	BMI1
LINC01516	SPAG6
GPR158	LOC105376448
LINC00836	LOC100499489
LOC105376460	LOC105376449
LOC101929073	LOC105376450
MYO3A	PIP4K2A
GAD2	LOC105376451
LOC107984176	ARMC3
APBB1IP	LOC107984215
LOC101929117	MSRB2
FAM238A	PTF1A
LOC102724202	C10orf67
LOC105376461	LOC105376453
FAM238B	OTUD1
SELENOOLP	LOC105376454
PDSS1	KIAA1217
ABI1	MIR603
FAM238C	LOC105376455
ANKRD26	ARHGAP21
YME1L1	LOC105376456
MASTL	PRTFDC1
ACBD5	THNSL1
LRRC37A6P	ENKUR
ODAD2P1	LINC01516
LOC102724245	GPR158
LINC02673	LINC00836
PTCHD3	LOC105376460
RAB18	LOC101929073
LINC02680	MYO3A
MKX	GAD2
ODAD2	LOC107984176
LOC112268060	APBB1IP
MPP7	LOC101929117
SNORD130	FAM238A
MIR8086	LOC102724202
LOC105376467	LOC105376461
LINC02652	FAM238B
LOC107984216	SELENOOLP
WAC	PDSS1
BAMBI	ABI1
LOC105376470	FAM238C
LOC107984170	ANKRD26
LINC01517	YME1L1
LINC00837	MASTL
C10orf126	ACBD5
LOC107984174	LRRC37A6P
LOC107984171	ODAD2P1
LOC105376471	LOC102724245
LOC105376472	LINC02673
LYZL1	PTCHD3
LOC107984217	RAB18
LOC105376473	LINC02680
LOC105376474	MKX
SVIL	ODAD2
MIR604	LOC112268060
MIR938	MPP7
LOC105376475	SNORD130
LOC105376476	MIR8086
LOC102724333	LOC105376467
LOC107984172	LINC02652
LOC107984173	LOC107984216
LOC107984218	WAC
JCAD	BAMBI
LOC101929256	LOC105376470
LOC105376477	LOC107984170
LOC101929279	LINC01517
MTPAP	LINC00837
GOLGA2P6	C10orf126
MIR7162	LOC107984174
MAP3K8	LOC107984171
LOC105376478	LOC105376471
LOC105376479	LOC105376472
LYZL2	LYZL1
SVIL2P	LOC107984217
LINC02644	LOC105376473
ZNF438	LOC105376474
LOC105376481	SVIL
LOC105376482	MIR604
LOC105376483	MIR938
LINC02664	LOC105376475
ZEB1	LOC105376476
LOC100505502	LOC102724333
LOC105376484	LOC107984172
MACORIS	LOC107984173
ARHGAP12	LOC107984218
LOC107984219	JCAD
LOC105376485	LOC101929256
KIF5B	LOC105376477
EPC1	LOC101929279
LOC102031319	MTPAP
LOC101929431	GOLGA2P6
CCDC7	MIR7162
LOC105376486	MAP3K8
ITGB1	LOC105376478
SNORA86	LOC105376479
IATPR	LYZL2
NRP1	SVIL2P
LOC105376489	LINC02644
LINC02628	ZNF438
LINC00838	LOC105376481
LINC02629	LOC105376482
PARD3	LOC105376483
LINC02635	LINC02664
CUL2	ZEB1
MIR3611	LOC100505502
CREM	LOC105376484
LINC02634	MACORIS
CCNY	ARHGAP12
LOC107984220	LOC107984219
LOC107984221	LOC105376485
GJD4	KIF5B
FZD8	EPC1
LOC105376494	LOC102031319
LOC107984188	LOC101929431
PCAT5	CCDC7
LINC02630	LOC105376486
LOC107984222	ITGB1
LOC105376496	SNORA86
ANKRD30A	IATPR
LOC101929498	NRP1
LINC00993	LOC105376489
LOC107984175	LINC02628
LOC107984223	LINC00838
LOC105376497	LINC02629
MTRNR2L7	PARD3
LOC102724533	LINC02635
LOC105376498	CUL2
ZNF248	MIR3611
ZNF33BP1	CREM
LOC107984224	LINC02634
ZNF25	CCNY
ZNF33A	LOC107984220
ZNF37A	LOC107984221
LOC105376500	GJD4
CCNYL4	FZD8
HSD17B7P2	LOC105376494
SEPTIN7P9	LOC107984188
LOC101929540	PCAT5
LINC00999	LINC02630
LOC107984177	LOC107984222
ACTR3BP5	LOC105376496
PRLHR	ANKRD30A
CACUL1	LOC101929498
LOC107987151	LINC00993
NANOS1	LOC107984175
EIF3A	LOC107984223
SNORA19	LOC105376497
DENND10	MTRNR2L7
SFXN4	LOC102724533
PRDX3	LOC105376498
GRK5	ZNF248
LOC105378511	ZNF33BP1
MIR4681	LOC107984224
OR11H2	ZNF25
OR4Q3	ZNF33A
OR4M1	ZNF37A
OR4N2	LOC105376500
OR4K3	CCNYL4
OR4K2	HSD17B7P2
OR4K1	SEPTIN7P9
OR4K5	LOC101929540
SLC25A21	LINC00999
MIR4503	LOC107984177
LOC105370463	ACTR3BP5
LOC105370462	PRLHR
LOC105370465	CACUL1
DDX11L10	LOC107987151
WASIR2	NANOS1
POLR3K	EIF3A
SNRNP25	SNORA19
RHBDF1	DENND10
MPG	SFXN4
NPRL3	PRDX3
HBZ	GRK5
LOC107983982	LOC105378511
HBM	MIR4681
HBA2	OR11H2
HBA1	OR4Q3
HBQ1	OR4M1
LUC7L	OR4N2
FAM234A	OR4K3
IFT140	OR4K2
TMEM204	OR4K1
LOC105371046	OR4K5
CRAMP1	SLC25A21
JPT2	MIR4503
TRAP1	ACSM1
CREBBP	LOC105379461
LINC02861	ANKRD26P1
ADCY9	SHCBP1
ACSM1	VPS35
LOC105379461	ORC6
ANKRD26P1	MYLK3
SHCBP1	C16orf87
VPS35	GPT2
ORC6	SNORD148
MYLK3	DNAJA2
C16orf87	NETO2
GPT2	ITFG1
SNORD148	FTO
DNAJA2	LOC105371271
NETO2	LINC02169
ITFG1	IRX3
FTO	LINC02140
LOC105371271	LOC105371272
LINC02169	LINC02183
IRX3	PDPR
LINC02140	LOC400541
LOC105371272	PDPR2P
LINC02183	NPIPB15
LOC101927166	LOC105376772
LOC105371808	CLEC18B
HOXB1	LOC107984827
HOXB2	WWOX
HOXB3	CCL3L3
HOXB4	LOC105369225
MIR10A	LRRC37A4P
HOXB5	CA10
HOXB6	LOC105371829
HOXB7	LINC01982
HOXB8	LINC02089
HOXB9	LOC107984983
MIR196A1	LINC02876
LOC101060400	LOC107984982
LINC02086	KIF2B
PRAC2	LOC107985001
PRAC1	TOM1L1
MIR3185	COX11
HOXB13	STXBP4
LOC105371811	LOC107985002
LOC105371812	HLF
TTLL6	MMD
LOC105371813	LOC101927367
CALCOCO2	LOC105371833
LOC105371814	LOC102724732
ATP5MC1	LOC101927389
UBE2Z	TMEM100
SNF8	PCTP
GIP	ANKFN1
IGF2BP1	BCAS3
B4GALNT2	LOC107984992
GNGT2	LOC101927855
ABI3	TBX2
PHOSPHO1	LINC02875
LOC105371816	TBX4
FLJ40194	NACA2
MIR6129	BRIP1
ZNF652	INTS2
PHB	MED13
LINC02075	MRC2
NGFR	MARCHF10
MIR6165	LOC105371855
NXPH3	MIR633
SPOP	TANC2
LOC107984999	LINC01722
SLC35B1	LOC102606466
FAM117A	LOC105372535
KAT7	LINC01723
TAC4	SPTLC3
FLJ45513	TASP1
DLX4	ISM1
DLX3	LOC105372539
PICART1	ESF1
ITGA3	NDUFAF5
PDK2	SEL1L2
SAMD14	MACROD2
PPP1R9B	FLRT3
LOC105371818	SLC24A3
SGCA	LOC107987276
COL1A1	RIN2
LINC01969	NAA20
LOC105371819	LOC105372553
LOC105371822	CRNKL1
TMEM92	CFAP61
XYLT2	LOC105372554
MRPL27	LOC107985413
EME1	INSM1
LRRC59	RALGAPA2
ACSF2	LOC105379477
CHAD	FRG1EP
RSAD1	FAM242B
MYCBPAP	LINC01597
EPN3	LOC107985433
LOC105371824	LOC105372586
SPATA20	FAM242A
CACNA1G	LOC105379481
LOC101927253	LOC102723636
ABCC3	LOC107987280
ANKRD40	ANKRD20A21P
LUC7L3	DEFB115
ANKRD40CL	DEFB116
MIR8059	DEFB118
WFIKKN2	DEFB119
TOB1	DEFB121
LOC105371825	DEFB122
SPAG9	DEFB123
NME1	DEFB124
NME2	REM1
MBTD1	LINC00028
UTP18	HM13
LINC02071	LOC107985416
LINC02072	LOC105372588
LINC02073	ID1
CA10	MIR3193
LOC105371829	COX4I2
LINC01982	BCL2L1
LINC02089	ABALON
LOC107984983	TPX2
LINC02876	MYLK2
LOC107984982	FOXS1
KIF2B	DUSP15
LOC107985001	TTLL9
TOM1L1	PDRG1
COX11	XKR7
STXBP4	CCM2L
LOC107985002	HCK
HLF	TM9SF4
MMD	LOC107985403
LOC101927367	TSPY26P
LOC105371833	PLAGL2
LOC102724732	POFUT1
LOC101927389	MIR1825
TMEM100	KIF3B
PCTP	ASXL1
ANKFN1	NOL4L
LOC112268194	LOC101929698
NOG	LOC105372592
C17orf67	C20orf203
DGKE	COMMD7
MTVR2	DNMT3B
TRIM25	MAPRE1
MIR3614	EFCAB8
COIL	LOC119746555
LOC105371836	SUN5
SCPEP1	BPIFB2
RNF126P1	BPIFB6
AKAP1	BPIFB3
LOC101927510	BPIFB4
MSI2	LOC105372714
LOC101927557	BPIFA2
LOC107984993	BPIFA4P
LOC101927539	BPIFA3
CCDC182	BPIFA1
MRPS23	LOC105372593
CUEDC1	BPIFB1
LOC107985065	LOC105372594
VEZF1	CDK5RAP1
LOC101929185	SNTA1
SRSF1	CBFA2T2
LOC105371840	NECAB3
DYNLL2	C20orf144
OR4D1	ACTL10
MSX2P1	E2F1
OR4D2	PXMP4
EPX	ZNF341
MKS1	CHMP4B
LOC105371841	RALY
LPO	MIR4755
MPO	EIF2S2
TSPOAP1	ASIP
MIR142	AHCY
MIR4736	LOC107985381
SUPT4H1	ITCH
RNF43	DYNLRB1
HSF5	MAP1LC3A
MTMR4	PIGU
SEPTIN4	LOC105372599
TEX14	TP53INP2
LOC107985048	NCOA6
LOC105371842	HMGB3P1
RAD51C	GGT7
LOC105371843	ACSS2
PPM1E	GSS
TRIM37	MYH7B
SKA2	LOC107985393
MIR454	MIR499A
MIR301A	MIR499B
PRR11	TRPC4AP
SMG8	EDEM2
GDPD1	PROCR
YPEL2	MMP24
MIR4729	MMP24OS
LINC01476	EIF6
LOC105371845	FAM83C
LOC105371847	UQCC1
DHX40	GDF5
CLTC	CEP250
PTRH2	C20orf173
VMP1	ERGIC3
MIR21	FER1L4
TUBD1	SPAG4
RPS6KB1	CPNE1
RNFT1	RBM12
LOC105371848	NFS1
HEATR6	ROMO1
MIR4737	RBM39
WFDC21P	PHF20
LOC653653	SCAND1
LOC100996660	CNBD2
CA4	NORAD
USP32	EPB41L1
SCARNA20	LOC100130373
LOC105371850	LOC105372602
C17orf64	AAR2
APPBP2	DLGAP4
LINC01999	MYL9
PPM1D	TGIF2
BCAS3	LOC107985397
LOC107984992	RAB5IF
LOC101927855	SLA2
TBX2	NDRG3
LINC02875	DSN1
TBX4	SOGA1
NACA2	TLDC2
BRIP1	SAMHD1
INTS2	RBL1
MED13	MROH8
TBC1D3P2	RPN2
LOC105371853	GHRH
LOC105371936	MANBAL
EFCAB3	LOC105372606
LOC105371854	SRC
METTL2A	BLCAP
LOC112268200	NNAT
LOC112268201	LINC01746
TLK2	LINC00489
LOC112268202	LOC100287792
LOC107985020	LOC105372609
MRC2	CTNNBL1
MARCHF10	VSTM2L
LOC105371855	TTI1
MIR633	RPRD1B
TANC2	TGM2
LOC105371857	LOC107987281
LOC105371856	KIAA1755
LOC107983996	LOC149684
CYB561	BPI
ACE	LBP
KCNH6	SNHG17
DCAF7	SNORA71B
TACO1	SNORA71A
MAP3K3	SNORA71C
LOC107984984	SNORA71D
LOC101927898	SNHG11
LIMD2	SNORA71E
LOC729683	SNORA60
STRADA	RALGAPB
CCDC47	MIR548O2
DDX42	ADIG
FTSJ3	ARHGAP40
PSMC5	SLC32A1
LOC107984986	ACTR5
SMARCD2	PPP1R16B
TCAM1P	FAM83D
CSHL1	DHX35
LOC112268204	LOC107985448
GH1	LINC01734
CD79B	LOC102724950
SCN4A	LOC105372614
LOC105371858	LOC105372613
PRR29	LINC01370
ICAM2	LOC105372616
ERN1	LOC105372617
SNHG25	LOC105372618
SNORD104	LOC107985446
SNORA50C	LOC102724968
TEX2	LOC107985435
PECAM1	LOC105372620
MILR1	MAFB
POLG2	LOC101927098
DDX5	SNORD154
MIR3064	LOC100128988
MIR5047	LOC105372621
CEP95	TOP1
SMURF2	PLCG1
LOC101929240	MIR6871
ARHGAP27P1	ZHX3
PLEKHM1P1	LPIN3
LOC105376844	EMILIN3
LOC105371860	CHD6
LRRC37A3	LOC101927182
LOC107985000	LOC105372622
AMZ2P1	PTPRT
GNA13	LOC105372624
LOC105371864	LOC101927159
LOC100507002	LOC105372623
RGS9	SRSF6
LINC02563	L3MBTL1
AXIN2	SGK2
CEP112	IFT52
LOC105371867	MYBL2
APOH	GTSF1L
PRKCA	LOC101927200
MIR634	LOC107985441
CACNG5	LOC105372625
CACNG4	LINC01728
CACNG1	TOX2
HELZ	JPH2
PSMD12	OSER1
PITPNC1	GDAP1L1
MIR548AA2	FITM2
MIR548D2	R3HDML
LOC101928045	LOC105372629
NOL11	HNF4A
SNORA38B	MIR3646
BPTF	LINC01430
C17orf58	LINC01620
KPNA2	TTPAL
LINC00674	SERINC3
LOC105371871	PKIG
LOC105371870	ADA
ARHGAP27P2	LINC01260
AMZ2	CCN5
ARSG	KCNK15
SLC16A6	RIMS4
PRKAR1A	YWHAB
WIPI1	PABPC1L
MIR635	TOMM34
FAM20A	STK4
LOC105371873	KCNS1
LINC01482	WFDC5
LOC105371877	WFDC12
LOC105371874	LOC101929863
ABCA8	PI3
ABCA9	LINC02597
ABCA6	SEMG1
MIR4524B	SEMG2
MIR4524A	LOC105372630
ABCA10	SLPI
PRO1804	MATN4
ABCA5	RBPJL
LOC105371878	SDC4
LOC105371879	SYS1
MAP2K6	TP53TG5
LOC105371880	LOC107985404
LOC107985073	DBNDD2
LINC01483	LOC107985405
LINC01497	PIGT
LOC105371881	MIR6812
LOC112267896	LOC105372631
LINC01028	WFDC2
KCNJ16	LOC107987282
LOC105371882	SPINT3
KCNJ2	WFDC6
LOC105371884	EPPIN
CASC17	WFDC8
LOC107985015	WFDC9
ROCR	WFDC10A
LINC01152	WFDC11
LOC102723517	WFDC10B
LINC02097	WFDC13
LOC107987249	MIR3617
SOX9	WFDC3
LINC02003	SPINT4
LINC00673	DNTTIP1
LINC00511	UBE2C
LOC107985006	TNNC2
LOC107985005	SNX21
LOC105371887	ACOT8
SLC39A11	ZSWIM3
SSTR2	ZSWIM1
COG1	SPATA25
FAM104A	NEURL2
C17orf80	CTSA
CPSF4L	PLTP
CDC42EP4	LOC107985388
SDK2	PCIF1
LOC101928251	ZNF335
LOC107985091	MMP9
LOC100134391	SLC12A5
LINC00469	LOC105372632
LINC02092	NCOA5
LOC107985081	CD40
LOC105371888	CDH22
LINC02074	SLC35C2
RPL38	ELMO2
MGC16275	LOC105372633
TTYH2	ZNF663P
DNAI2	MKRN7P
LOC105371891	ZNF334
KIF19	OCSTAMP
LOC107985078	SLC13A3
BTBD17	TP53RK
GPR142	SLC2A10
GPRC5C	EYA2
CD300A	LOC101927355
CD300LB	MIR3616
LOC107985074	ZMYND8
CD300C	LOC100131496
CD300H	LOC101927377
CD300LD	LINC01754
LOC101928343	NCOA3
CD300E	SULF2
LOC105371894	LOC107985401
RAB37	LOC105372636
CD300LF	LOC105376980
MIR3615	LOC105372637
SLC9A3R1	LOC112268266
NAT9	LINC01522
TMEM104	LINC01523
GRIN2C	LOC107985436
FDXR	LOC107985437
FADS6	LOC105372639
USH1G	LOC105372640
OTOP2	LOC105372641
OTOP3	LINC00494
HID1	LOC105372643
CDR2L	LOC105372645
MRPL58	LOC107985439
KCTD2	LOC105372647
ATP5PD	LOC105372646
SLC16A5	PREX1
ARMC7	LOC105372648
NT5C	ARFGEF2
LOC107985034	CSE1L
JPT1	STAU1
SUMO2	DDX27
NUP85	ZNFX1
GGA3	ZFAS1
MRPS7	SNORD12C
MIF4GD	SNORD12B
SLC25A19	SNORD12
GRB2	LOC105372649
MIR3678	KCNB1
TMEM94	PTGIS
MIR6785	LOC101927486
CASKIN2	LOC105372651
TSEN54	B4GALT5
LOC107985023	LOC105372652
LLGL2	SLC9A8
MYO15B	MIR12122
RECQL5	SPATA2
SMIM5	LOC105372653
SMIM6	RNF114
LOC107985013	SNAI1
SAP30BP	LOC105372654
ITGB4	TRERNA1
GALK1	LOC105372655
MIR4738	UBE2V1
UNK	PEDS1
UNC13D	LINC01275
WBP2	LINC01273
TRIM47	CEBPB
TRIM65	LOC107985386
MRPL38	LOC105372656
FBF1	PELATON
ACOX1	LINC01270
TEN1	LINC01271
CDK3	LOC105372657
EVPL	PTPN1
SRP68	MIR645
GALR2	RIPOR3
ZACN	LOC105372659
EXOC7	PARD6B
MIR6868	BCAS4
LOC101928447	ADNP
FOXJ1	DPM1
RNF157	MOCS3
LOC105371896	KCNG1
LOC107985019	LOC105372662
UBALD2	LOC105372661
QRICH2	LOC105372663
PRPSAP1	NFATC2
SPHK1	MIR3194
UBE2O	ATP9A
AANAT	SALL4
RHBDF2	LINC01429
CYGB	LOC105372664
PRCD	ZFP64
SNHG16	LOC105372666
SNORD1C	LOC107985427
SNORD1B	LOC105372667
SNORD1A	LOC105372665
ST6GALNAC2	LINC01524
ST6GALNAC1	LOC105376985
LOC105274304	LOC105372668
MXRA7	TSHZ2
JMJD6	LOC105372669
METTL23	LOC105372671
SRSF2	LOC101927770
MIR636	ZNF217
MFSD11	LOC105372672
LINC02080	SUMO1P1
LOC107985089	BCAS1
LINC00868	MIR4756
MGAT5B	CYP24A1
LOC105371899	LOC105372675
SNHG20	PFDN4
SEC14L1	LOC107985385
SCARNA16	DOK5
MIR6516	LINC01441
LOC105371900	LINC01440
LOC105371901	LOC105372676
LACAT1	LOC107984001
SEPTIN9	LOC105372677
MIR4316	LOC105372678
LOC112268199	CBLN4
LOC112268198	LOC105372679
LOC105371903	LOC105376989
LOC400622	LOC105372680
LOC100507351	MC3R
LOC107985079	FAM210B
LINC01987	AURKA
LOC105371908	CSTF1
LINC01973	CASS4
LOC107985087	RTF2
LOC105371909	GCNT7
TNRC6C	LOC105372681
LOC107985010	FAM209A
TMC6	FAM209B
TMC8	LINC01716
C17orf99	TFAP2C
SYNGR2	LOC105372683
TK1	LOC105372685
LOC107985050	LOC105372686
AFMID	BMP7
BIRC5	LOC112268270
TMEM235	LOC105372687
LOC105371910	MIR4325
LINC01993	SPO11
LOC105371912	RAE1
SOCS3	MTRNR2L3
PGS1	RBM38
DNAH17	LOC105372688
LOC107985047	CTCFL
SCAT1	PCK1
LOC112268196	LOC105372690
CYTH1	ZBP1
USP36	PMEPA1
TIMP2	NKILA
CEP295NL	LOC105372692
LGALS3BP	LOC105372693
CANT1	LINC01742
C1QTNF1	LOC107987284
ENGASE	LOC107985434
RBFOX3	C20orf85
MIR4739	LOC105372694
LINC02078	ANKRD60
ENPP7	PPP4R1L
CBX2	RAB22A
CBX8	VAPB
LOC102723961	APCDD1L
LINC01977	LINC01711
CBX4	LOC107985410
LINC01979	STX16
LINC01978	NPEPL1
TBC1D16	LOC105372695
CCDC40	MIR296
MIR1268B	MIR298
GAA	GNAS
EIF4A3	LOC101927932
CARD14	LOC107985382
SGSH	NELFCD
SLC26A11	CTSZ
RNF213	TUBB1
ENDOV	ATP5F1E
MIR4730	PRELID3B
NPTX1	ZNF831
RPTOR	LOC107985389
LOC105371922	EDN3
LOC107985021	LOC105372696
LOC101928855	PHACTR3
LOC107985022	LOC107985430
LOC400627	SYCP2
CHMP6	FAM217B
LOC100129503	PPP1R3D
BAIAP2	CDH26
LOC107987250	LINC02910
AATK	LOC107985429
MIR657	LOC729296
MIR3065	MIR646HG
MIR338	LOC105372698
MIR1250	MIR646
PVALEF	LOC105372697
CEP131	LOC101928048
TEPSIN	MIR4533
LOC105371925	MIR548AG2
NDUFAF8	LOC105372699
SLC38A10	LOC105372700
LINC00482	LINC01718
TMEM105	LOC105372701
LOC112268186	CDH4
LOC100130370	LOC105372703
BAHCC1	LOC100128310
MIR4740	MIR1257
MIR3186	TAF4
LOC105371926	LOC105372704
LOC112268189	LOC105372705
LINC01971	LOC105372706
ACTG1	LSM14B
FSCN2	PSMA7
FAAP100	SS18L1
NPLOC4	MTG2
TSPAN10	HRH3
PDE6G	LOC105369209
OXLD1	OSBPL2
CCDC137	ADRM1
ARL16	LOC105372707
HGS	LAMA5
MIR6786	MIR4758
MRPL12	LOC105372708
SLC25A10	RPS21
LOC105371929	CABLES2
LOC105376789	LOC105372709
GCGR	RBBP8NL
MCRIP1	LOC105372710
PPP1R27	GATA5
P4HB	LOC105372711
ARHGDIA	LOC105376995
ALYREF	MIR133A2
ANAPC11	SLCO4A1
PCYT2	LOC101928465
SIRT7	NTSR1
MAFG	LOC107987285
PYCR1	LOC107985428
MYADML2	LINC00659
NOTUM	LOC105372716
LOC105371939	MRGBP
ASPSCR1	OGFR
CENPX	COL9A3
LRRC45	TCFL5
RAC3	LOC105372717
DCXR	DIDO1
RFNG	SNORA117
GPS1	GID8
DUS1L	SLC17A9
FASN	BHLHE23
SNORD134	LINC01749
CCDC57	LOC105372718
SLC16A3	LINC00029
MIR6787	LINC01056
CSNK1D	HAR1B
LINC01970	HAR1A
LOC107985059	LOC105372719
CD7	LOC105376996
SECTM1	YTHDF1
TEX19	BIRC7
UTS2R	MIR3196
OGFOD3	NKAIN4
HEXD	FLJ16779
CYBC1	ARFGAP1
NARF	MIR4326
FOXK2	COL20A1
LOC105371942	CHRNA4
WDR45B	LOC100130587
RAB40B	KCNQ2
MIR4525	LOC105372724
LOC105376791	LOC105372721
LOC101929552	EEF1A2
FN3KRP	LOC105372725
FN3K	LOC102723814
TBCD	PPDPF
ZNF750	PTK6
B3GNTL1	SRMS
METRNL	FNDC11
LOC107987251	HELZ2
LOC101930496	GMEB2
LOC101929650	MHENCR
LOC105371948	STMN3
LOC100505909	LOC105372726
RPL23AP87	RTEL1
DEFB125	TNFRSF6B
DEFB126	ARFRP1
DEFB127	ZGPAT
DEFB128	LIME1
DEFB129	SLC2A4RG
DEFB132	ZBTB46
C20orf96	C20orf181
ZCCHC3	LOC112268269
SOX12	ABHD16B
LOC101929937	TPD52L2
NRSN2	DNAJC5
TRIB3	UCKL1
RBCK1	MIR1914
TBC1D20	MIR647
CSNK2A1	ZNF512B
TCF15	SAMD10
LOC107985387	PRPF6
SRXN1	C20orf204
LOC107985423	TCEA2
LOC105372491	SOX18
SCRT2	RGS19
SLC52A3	MIR6813
FAM110A	OPRL1
ANGPT4	LKAAEAR1
LOC105372492	NPBWR2
RSPO4	LOC105372727
LOC105372494	MYT1
PSMF1	PCMTD2
LOC105372493	LINC01666
TMEM74B	LOC101927615
LOC105372496	LOC112268283
C20orf202	PTCHD1
RAD21L1	PRDX4
SNPH	ACOT9
SDCBP2	LOC105373148
FKBP1A	SAT1
MIR6869	DOCK11
LOC105372497	IL13RA1
NSFL1C	ZCCHC12
SIRPB2	LINC01285
LOC105372499	GRIA3
LOC105372498	TENM1
SIRPD	TEX13C
LOC107985409	LOC101928495
SIRPB1	DCAF12L2
SIRPG	LOC107985648
SIRPB3P	DCAF12L1
LOC100289473	PRR32
LOC107984104	LOC107985666
LOC105372501	LOC107985650
LOC107984088	LOC107985709
LOC102724545	LOC105373332
SIRPA	LOC105373333
PDYN	ACTRT1
STK35	LOC107985698
LOC105372502	LOC107985699
LOC388780	IL9R
TGM3
LOC105372503
TGM6
SNRPB
SNORD119
ZNF343
LOC105372504
TMC2
LOC105372505
NOP56
SNORD110
SNORA51
SNORD86
SNORD56
SNORD57
IDH3B
LOC105372507
EBF4
LOC105372506
CPXM1
RNF24
SMOX
LINC01433
ADRA1D
LOC105372510
PRNP
PRND
PRNT
LOC105372511
RASSF2
LOC107985392
SLC23A2
TMEM230
PCNA
CDS2
PROKR2
LINC00658
LOC107985411
LOC643406
LOC105372513
LINC00654
LINC01729
GPCPD1
LOC105372514
SHLD1
CHGB
TRMT6
MCM8
CRLS1
LRRN4
FERMT1
CASC20
LINC01713
LOC105372517
BMP2
LINC01428
LINC01751
LINC01706
MIR8062
LOC105372518
HAO1
TMX4
LOC105372520
PLCB1
LOC105372521
RNU105B
LOC105372522
PLCB4
LAMP5
PAK5
LOC105372523
LOC101929348
PARAL1
ANKEF1
LOC105372524
SNAP25
LOC112268268
MKKS
SLX4IP
JAG1
MIR6870
LINC01752
LOC107985398
LOC105372525
LOC101929413
LINC02871
LOC105372527
LOC105372528
LOC339593
LOC105372529
LOC107985384
LOC105372530
LINC00687
BTBD3
LOC105372531
LOC107985406
LOC107985407
LOC105372532
LINC01722
LOC102606466
LOC105372535
LINC01723
SPTLC3
TASP1
ISM1
LOC105372539
ESF1
NDUFAF5
SEL1L2
MACROD2
FLRT3
LOC107985394
LOC613266
KIF16B
LOC105372541
LOC105372542
SNRPB2
OTOR
LOC105372544
LOC105372545
PCSK2
LOC105372546
BFSP1
DSTN
RRBP1
BANF2
LOC105372547
LOC107985440
LOC105372548
LOC105372549
SNX5
SNORD17
MGME1
OVOL2
KAT14
PET117
LOC105372551
ZNF133
LOC107985418
LINC00851
DZANK1
POLR3F
MIR3192
RBBP9
SEC23B
SMIM26
DTD1
LOC107985399
LINC00652
LINC00653
SCP2D1
LOC102724734
LOC107985442
LOC101929547
SLC24A3
LOC107987276
RIN2
NAA20
LOC105372553
CRNKL1
CFAP61
LOC105372554
LOC107985413
INSM1
RALGAPA2
LOC105372555
LINC00237
KIZ
XRN2
LOC105372558
LOC112268271
LINC01727
LINC01726
PAX1
LINC01432
LOC105372560
LOC105372561
LINC01427
LOC284788
LOC105372562
LOC105372563
LOC105372564
LINC00261
FOXA2
LNCNEF
LINC01747
LOC105372567
LOC105372568
LOC107985449
LOC101929707
SSTR4
THBD
CD93
LINC00656
LOC100505664
LOC105372571
NXT1
LINC01431
GZF1
NAPB
CSTL1
CST11
CST8
CST13P
CST9L
CST9
CST3
LOC107985383
LOC105372573
CST4
LOC105372574
CST1
LOC107985432
LOC105372575
CST2
CST5
GGTLC1
LOC107985438
LOC105372576
LINC01721
LOC105372577
LOC105372585
SYNDIG1
LOC107985402
LOC105372578
CST7
APMAP
ACSS1
VSX1
LOC284798
LOC101926889
ENTPD6
LOC105372579
PYGB
ABHD12
LOC105372581
GINS1
NINL
NANP
ZNF337
LOC107985400
LOC105372582
FAM182B
LOC101926935
LINC01733
LOC100134868
FAM182A
NCOR1P1
MIR663AHG
FRG1CP
FAM242B
LINC01597
LOC107985433
LOC105372586
FAM242A
FRG1BP
MLLT10P1
LOC105379481
LOC102723636
LOC107987280
ANKRD20A21P
DEFB115
DEFB116
DEFB118
DEFB119
DEFB121
DEFB122
DEFB123
DEFB124
REM1
LINC00028
HM13
LOC107985416
LOC105372588
ID1
MIR3193
COX4I2
BCL2L1
ABALON
TPX2
MYLK2
FOXS1
DUSP15
TTLL9
PDRG1
XKR7
CCM2L
HCK
TM9SF4
LOC107985403
TSPY26P
PLAGL2
POFUT1
MIR1825
KIF3B
ASXL1
NOL4L
LOC101929698
LOC105372592
C20orf203
COMMD7
DNMT3B
MAPRE1
EFCAB8
LOC119746555
SUN5
BPIFB2
BPIFB6
BPIFB3
BPIFB4
LOC105372714
BPIFA2
BPIFA4P
BPIFA3
BPIFA1
LOC105372593
BPIFB1
LOC105372594
CDK5RAP1
SNTA1
CBFA2T2
NECAB3
C20orf144
ACTL10
E2F1
PXMP4
ZNF341
CHMP4B
RALY
MIR4755
EIF2S2
ASIP
AHCY
LOC107985381
ITCH
DYNLRB1
MAP1LC3A
PIGU
LOC105372599
TP53INP2
NCOA6
HMGB3P1
GGT7
ACSS2
GSS
MYH7B
LOC107985393
MIR499A
MIR499B
TRPC4AP
EDEM2
PROCR
MMP24
MMP24OS
EIF6
FAM83C
UQCC1
GDF5
CEP250
C20orf173
ERGIC3
FER1L4
SPAG4
CPNE1
RBM12
NFS1
ROMO1
RBM39
PHF20
SCAND1
CNBD2
NORAD
EPB41L1
LOC100130373
LOC105372602
AAR2
DLGAP4
MYL9
TGIF2
LOC107985397
RAB5IF
SLA2
NDRG3
DSN1
SOGA1
TLDC2
SAMHD1
RBL1
MROH8
RPN2
GHRH
MANBAL
LOC105372606
SRC
BLCAP
NNAT
LINC01746
LINC00489
LOC100287792
LOC105372609
CTNNBL1
VSTM2L
TTI1
RPRD1B
TGM2
LOC107987281
KIAA1755
LOC149684
BPI
LBP
SNHG17
SNORA71B
SNORA71A
SNORA71C
SNORA71D
SNHG11
SNORA71E
SNORA60
RALGAPB
MIR548O2
ADIG
ARHGAP40
SLC32A1
ACTR5
PPP1R16B
FAM83D
DHX35
LOC107985448
LINC01734
LOC102724950
LOC105372614
LOC105372613
LINC01370
LOC105372616
LOC105372617
LOC105372618
LOC107985446
LOC102724968
LOC107985435
LOC105372620
MAFB
LOC101927098
SNORD154
LOC100128988
LOC105372621
TOP1
PLCG1
MIR6871
ZHX3
LPIN3
EMILIN3
CHD6
LOC101927182
LOC105372622
PTPRT
LOC105372624
LOC101927159
LOC105372623
SRSF6
L3MBTL1
SGK2
IFT52
MYBL2
GTSF1L
LOC101927200
LOC107985441
LOC105372625
LINC01728
TOX2
JPH2
[truncated: 416 more rows]

## Sheet: Table S2
Table S2. Duplicated and deleted regions in the cancer sample containing oncosuppressor and oncogenic genes (gene list from Cancer Gene Census) .
Chromosome	Start	End	Gene	Log2	Depth	Probes	Weight	ci_lo	ci_hi
chr2	217500669	219890103	FEV	-0.572994	80.2198	3164	3128.97	-0.57415	-0.571524
chr2	222154955	223000172	ACSL3,PAX3	-0.53729	86.6838	1110	1096.31	-0.53947	-0.535424
chr2	223005394	226301216	CUL3	-0.54452	86.491	4213	4163.01	-0.545436	-0.543507
chr2	226306438	240337928	ACKR3	-0.553768	82.964	18391	18168.8	-0.554438	-0.553024
chr3	36917746	37600339	MLH1	0.45215	169.676	900	889.49	0.449839	0.454696
chr6	39126522	41985940	TFEB,CCND3	0.462723	167.219	3788	3745.59	0.462193	0.463875
chr6	41988924	44397011	HSP90AB1,CCND3,NFKBIE	0.453084	162.583	3202	3166.46	0.451919	0.454314
chr6	48304559	58239786	BMP5	0.482831	176.907	12373	12222	0.482446	0.483415
chr6	76749177	103286454	CCNC,EPHA7	-0.528282	87.8153	32208	31815.2	-0.52866	-0.527757
chr6	103314802	131698495	FOXO3,PRDM1,ROS1,RSPO3,PTPRK,GOPC	-0.526764	87.6065	35551	35124.3	-0.526997	-0.526271
chr6	131711922	147477076	BCLAF1,MYB,SGK1,TNFAIP3,ECT2L	-0.525794	87.5315	19782	19546.6	-0.526284	-0.525293
chr6	147477076	151164539	LATS1	-0.544379	84.9145	4864	4806.98	-0.545417	-0.543259
chr6	151166031	152708007	ESR1	-0.541751	85.7352	1999	1975.37	-0.543851	-0.540622
chr6	156038137	162162773	ARID1B,EZR	-0.542614	85.7536	8041	7939.04	-0.543227	-0.541663
chr6	162165757	165288500	QKI	-0.533635	86.3045	3928	3880.93	-0.534844	-0.532752
chr8	205472	2303265	ARHGEF10	-0.538534	81.6941	2760	2710.35	-0.541067	-0.537597
chr8	12608858	20206210	PCM1	-0.53601	86.9489	9544	9425.73	-0.536656	-0.535466
chr9	10000	45518558	PSIP1,NFIB,FANCG,CD274,PTPRD,PAX5,JAK2,CDKN2A,MLLT3,PDCD1LG2	-0.517807	91.1792	57042	55360.5	-0.518505	-0.51707
chr9	73673801	81353110	GNAQ	-0.534116	87.0212	9804	9683.5	-0.534844	-0.533152
chr9	81356094	105792768	XPA,OMD,FANCC,TAL2,WNK2,NR4A3,SYK,PTCH1	-0.538408	85.4703	31531	31152.1	-0.5388	-0.537891
chr9	105823354	107774886	KLF4	-0.5439	85.7893	2536	2507.07	-0.544963	-0.542571
chr9	112802916	122799297	CNTRL,TNC	-0.546933	84.9871	13068	12911	-0.547636	-0.546474
chr9	123950373	138216103	SET,BRD3,TSC1,NUP214,FNBP1,NOTCH1,ABL1,PPP6C,RALGDS	-0.576964	78.5916	18787	18559.2	-0.577562	-0.576282
chr10	10000	39601623	KIF5B,ABI1,GATA3,LARP4B,ZEB1,MLLT10,KLF6	0.460894	172.016	51149	50491.5	0.46039	0.46134
chr10	42847291	43397815	RET	-0.57761	79.7743	727	718.667	-0.580102	-0.573854
chr10	45863234	46330955	NCOA4	-0.560886	83.5186	609	598.885	-0.564705	-0.556736
chr10	50134484	53023751	A1CF	-0.535101	87.6529	3627	3580.18	-0.535966	-0.533678
chr10	53028973	65547637	CCDC6	-0.536451	87.4367	15123	14941	-0.536851	-0.535665
chr10	65555097	71696187	TET1,PRF1	-0.549327	83.6621	7894	7798.95	-0.550486	-0.548553
chr10	74028936	76586978	KAT6B	-0.55186	85.0149	3315	3277.22	-0.552894	-0.550153
chr10	79841040	95222114	NUTM2D,CYP2C8,FAS,CPEB3,BMPR1A,PTEN	-0.542283	85.9008	19642	19399.3	-0.542996	-0.541744
chr10	99953260	103854106	SUFU,TLX1,NFKB2,NT5C2	-0.570561	80.8383	5181	5121.53	-0.571682	-0.569511
chr10	109818394	116612236	VTI1A,TCF7L2	-0.543656	85.423	8721	8615.69	-0.544327	-0.542795
chr10	119418697	122602634	FGFR2	-0.558202	83.2394	4172	4123.4	-0.559355	-0.556879
chr10	125897726	130837753	MGMT	-0.561657	82.7197	6500	6424.31	-0.562591	-0.560448
chr12	121451688	122701234	ZCCHC8,SETD1B,BCL7A,CLIP1	-0.496826	83.3225	1654	1635	-0.498656	-0.49523
chr12	122703472	131294382	NCOR2	-0.493964	86.1406	11377	11242.8	-0.494833	-0.49308
chr12	132576007	133071349	POLE	-0.485654	83.6452	650	641.776	-0.487773	-0.480246
chr16	3711709	4160808	CREBBP	0.300798	146.141	597	590.243	0.297761	0.304116
chr17	121214	16752805	NCOR1,TP53,YWHAE,MAP2K4,RABEP1,USP6,GAS7,PER1	-0.555108	81.7466	21767	21485.2	-0.555546	-0.554531
chr17	48430548	51546600	COL1A1,SPOP,KAT7	0.392549	155.799	4140	4092.79	0.391473	0.393993
chr17	53783862	56418742	HLF	0.414803	168.131	3361	3321.11	0.414099	0.416153
chr17	56418742	60753017	PPM1D,RNF43,CLTC,MSI2	0.399359	161.126	5732	5662.97	0.398535	0.400525
chr17	60753017	62117455	BRIP1	0.413393	165.698	1741	1720.61	0.411372	0.414806
chr17	63907861	83247441	RNF213,CANT1,ASPSCR1,PRKAR1A,CD79B,SRSF2,DDX5,AXIN2	0.393496	156.898	25300	24991.8	0.392845	0.394089
chr20	1744461	2811236	SIRPA	0.380689	156.944	1411	1394.61	0.378866	0.38316
chr20	19532758	20197441	CRNKL1	0.965766	241.679	883	872.748	0.964031	0.968061
chr20	31251778	34654312	ASXL1	0.489405	167.804	4500	4448.83	0.488184	0.489996
chr20	34656550	53474555	SALL4,MAFB,SRC,PTPRT,NFATC2,SDC4,TOP1,PLCG1	0.50049	171.246	24916	24624.3	0.499956	0.500838
chr20	57585795	60565343	GNAS	0.506433	170.676	3912	3867.28	0.505147	0.507177
chr20	60565343	62302046	SS18L1	0.481163	165.037	2300	2270.8	0.47946	0.482948
chr20	62302046	63753028	PTK6	0.416443	153.728	1888	1863.71	0.414056	0.419479
chrX	125179380	129002664	DCAF12L2	0.448162	172.469	4493	4425.82	0.447274	0.449126

## Sheet: Table S3
Table S3. Gene expression of duplicated genes detected in our patient and 10 healthy tissues.
gene_name	SRR19262418_Healthy	SRR19262423_Healthy	SRR19262426_Healthy	SRR19262427_Healthy	SRR19262428_Healthy	SRR19969213_Healthy	SRR19969215_Healthy	SRR19969216_Healthy	SRR19969217_Healthy	SRR19969218_Healthy	ONC00007R
CD79B	4.84287	5.91348	5.94396	4.85811	4.35909	6.96622	6.92954	7.16889	7.50342	7.87619	4.19333
MLH1	10.5928	10.0595	10.4328	10.2826	10.7467	10.3372	9.95406	9.82669	9.89926	10.0029	11.3582
GNAS	14.869	14.4425	14.4596	14.2127	13.9508	14.8203	14.9044	14.7325	14.7241	14.7074	15.9097
HSP90AB1	15.8357	15.8525	14.8297	14.761	14.6515	14.9844	14.9613	15.1705	15.0267	14.5655	16.4255
NFATC2	10.9964	10.3491	11.4249	11.0047	10.0272	9.33233	9.04632	10.5866	9.28716	9.83227	9.09801
PTK6	1.05509	5.00525	3.60847	3.90464	8.78714	9.58745	9.44083	8.2445	8.55889	7.76282	11.9495
CRNKL1	11.5705	11.8948	11.5927	11.4791	11.6465	10.2323	10.4691	10.0458	10.1624	9.8385	12.0751
LARP4B	11.8522	12.0505	11.8869	11.89	12.6032	11.2133	11.3038	11.1488	10.9327	11.3769	12.9362
TFEB	8.80933	8.4539	8.99928	8.76977	8.23295	9.26304	9.0544	9.80157	9.68291	9.65652	11.67
CCND3	9.22848	9.5482	9.56444	9.60723	9.59489	10.9391	11.4645	11.5779	11.0486	11.3	11.7591
SDC4	11.5349	12.4252	12.2705	12.0904	13.4909	12.6685	14.803	13.2439	12.2591	12.4279	14.7193
PLCG1	12.0187	11.7708	11.958	11.9915	11.5101	11.6267	11.0983	11.7519	11.8135	11.5195	12.2752
BRIP1	7.51691	8.4539	7.55105	7.64004	8.52356	6.46241	5.41461	6.08958	6.33149	5.30582	9.07736
KAT7	11.4347	11.6803	11.5766	11.521	11.8126	10.6126	11.2146	10.5743	10.3931	10.5311	11.8763
ABI1	10.8326	11.1248	10.8221	10.8763	11.0226	11.05	11.22	11.2552	11.1058	11.3346	11.8815
CLTC	14.267	13.7168	14.0843	14.0551	14.8771	13.2369	13.1526	12.7309	13.1791	13.1066	15.6201
NFKBIE	7.74162	8.25449	7.03011	7.96805	8.49732	9.26525	8.42051	8.54115	9.23321	9.29355	9.568
SRSF2	10.6863	11.2814	10.6919	10.9645	10.8668	12.4322	11.9104	12.3448	12.5373	12.4463	12.5327
ASPSCR1	8.98658	8.8255	8.84371	8.9317	9.74317	10.2436	9.75857	9.63143	9.733	9.65299	11.6099
CANT1	10.3551	11.0289	10.6333	10.4514	12.6991	12.2229	12.327	11.143	11.6714	11.0665	13.5573
SS18L1	9.68587	9.12073	9.69606	9.38355	9.72351	9.50732	9.55533	9.68736	9.75614	9.58049	10.7912
SRC	9.71795	9.49925	9.96295	9.62594	10.3028	10.8847	10.611	10.4903	10.5645	10.3962	12.1823
DCAF12L2	4.15403	1.05509	4.23106	2.64184	3.37434	4.01519	4.84543	4.71136	4.83094	5.23179	5.88718
TOP1	12.8857	13.017	12.9246	12.5426	12.6726	11.9024	11.6921	11.3586	11.5936	11.454	12.9914

## Sheet: Table S4
Table S4. Gene expression of deleted genes detected in our patient and 10 healthy tissues.
gene_name	SRR19262418_Healthy	SRR19262423_Healthy	SRR19262426_Healthy	SRR19262427_Healthy	SRR19262428_Healthy	SRR19969213_Healthy	SRR19969215_Healthy	SRR19969216_Healthy	SRR19969217_Healthy	SRR19969218_Healthy	ONC00007R
GAS7	12.2378	12.1405	12.6773	11.9057	11.7235	11.1239	11.1545	10.7865	11.668	12.1005	10.7134
FAS	10.6143	10.2285	10.9496	11.1244	9.31035	9.99254	8.90454	10.1556	10.0061	10.2189	7.92906
RABEP1	13.2718	13.3316	13.2187	12.8463	14.3288	12.8441	13.6817	11.8749	12.2414	11.7167	11.506
ZCCHC8	9.79014	10.4794	10.094	10.3801	10.627	9.72102	9.80719	10.1687	10.2153	9.78789	9.26274
TNC	9.84443	12.608	12.5225	12.7848	12.9362	12.4881	11.3646	12.2045	12.8751	12.997	10.2442
GOPC	11.0393	11.5662	11.1727	10.9884	11.3434	10.7352	10.9322	10.7531	10.778	10.8352	10.271
FGFR2	9.95847	11.4923	10.8436	11.2277	12.5595	9.39237	10.4053	11.1101	10.6873	10.1703	7.04546
ESR1	10.3953	11.1248	11.3976	10.2391	16.5654	14.5761	14.3938	11.6065	13.9443	11.1045	6.16544
TLX1	1.05509	1.05509	1.05509	1.05509	1.05509	1.05509	1.05509	1.05509	1.05509	1.05509	1.50052
SUFU	9.61948	9.96575	9.87638	9.39549	10.4485	9.82084	9.95118	9.75871	10.0337	9.97201	10.3019
BCL7A	8.98219	10.1214	9.25245	9.13542	9.70643	9.80417	9.78632	10.0151	9.46619	9.67404	8.97862
CCNC	10.9711	10.984	11.0745	10.9652	11.1937	10.7645	10.7601	10.4355	10.4175	10.8706	11.3752
TNFAIP3	14.2615	10.5029	10.5064	11.2824	10.739	10.4603	9.30296	10.2714	9.92218	10.0732	9.17228
SET	13.1183	14.0429	13.4287	13.1844	13.651	13.2134	13.1686	12.8844	13.0478	13.0946	12.8865
CNTRL	11.5587	11.8282	11.5012	11.6417	10.9053	10.0464	10.0325	9.8473	9.74076	9.57677	8.7354
PPP6C	12.144	11.2298	11.3816	11.445	11.8278	11.2445	11.5763	11.1101	11.0662	11.154	11.0562
CD274	7.01267	5.00525	6.87994	7.56443	7.45013	7.57161	7.54104	7.75323	6.51157	6.81529	5.20871
XPA	9.7851	10.1731	9.65158	9.91868	8.71214	9.28286	9.41597	9.60988	9.158	9.27529	7.65954
CYP2C8	1.05509	5.37546	3.60847	4.42928	5.58477	4.25123	4.06735	2.59818	3.86387	4.68301	1.50052
TP53	9.55878	11.2595	10.2965	10.3239	10.7207	11.598	10.8671	10.8046	10.9304	11.1702	11.6595
RSPO3	9.97184	10.8671	10.8801	11.1727	7.22083	7.85085	9.61664	11.5655	9.38935	9.65299	4.78438
TCF7L2	12.1524	12.6499	12.2229	11.778	10.0823	9.59628	10.5283	10.6985	10.1586	11.0558	9.77482
GNAQ	12.9254	12.5325	12.6871	12.8289	12.9438	11.4941	12.1343	11.6698	11.356	11.533	10.9182
RALGDS	8.74332	9.1448	8.95115	8.63516	8.63603	8.60573	8.76052	9.47868	8.86351	9.42357	7.63221
PSIP1	11.8395	11.8139	11.7757	11.7852	10.2702	10.6238	11.0235	11.2034	11.0224	11.107	8.99959
SYK	10.3414	10.1375	9.90776	10.514	10.8808	10.4408	9.7976	9.65031	9.664	10.3203	9.34963
MLLT3	10.093	10.3748	10.1135	9.92694	9.779	9.49793	10.7551	9.46007	9.58581	9.02515	8.393
PRF1	8.33119	7.67188	6.08802	8.47172	6.93832	8.62657	7.96343	7.06009	7.8382	9.0682	6.3357
PDCD1LG2	8.32426	6.67874	7.47453	7.94113	6.26747	6.97708	7.11612	7.91033	7.56295	7.80161	6.22831
ECT2L	4.84287	6.41396	4.8676	3.90464	5.95661	4.45333	5.63216	4.0844	4.90679	4.98356	1.05509
